# Supplementary material for: No evidence of prenatal diversifying selection at locus or supertype levels in the dog MHC class II loci
Source: Canine Genet Epidemiol. 2016 Nov 18;3:9. doi: 10.1186/s40575-016-0038-9 (PMC5116190; doi:10.1186/s40575-016-0038-9)
Supplement: Additional file 1: Table S1. — MHC genotype data and sample information for the dog families. (XLSX 53 kb) [file 40575_2016_38_MOESM1_ESM.xlsx]

## Sheet: Taul1
Additional table 1. Dog family data with DLA-DRB1, DLA-DQA1 and DLA-DQB1 alleles.
ID number	DRB1	DQA1	DQB1	DRB2	DQA2	DQB2	Breed	sex	Relation	Family number
1	01201	00401	013017	04001	01001	01901	Alaskan Husky (Mixed-breed)	NA	mother	1
2	00601	005011	00701	00201	00901	00101	Alaskan Husky (Mixed-breed)	NA	father	1
3	00601	005011	00701	04001	01001	01901	Alaskan Husky (Mixed-breed)	NA	offspring	1
4	00201	00901	00101	01201	00401	013017	Alaskan Husky (Mixed-breed)	NA	offspring	1
5	00601	005011	00701	01201	00401	013017	Alaskan Husky (Mixed-breed)	NA	offspring	1
6	00201	00901	00101	01201	00401	013017	Alaskan Husky (Mixed-breed)	NA	offspring	1
7	00601	005011	00701	00601	005011	00701	English Cocker Spaniel	female	mother	2
8	00601	005011	00701	00601	005011	00701	English Cocker Spaniel	male	father	2
9	00601	005011	00701	00601	005011	00701	English Cocker Spaniel	male	offspring	2
10	00601	005011	00701	00601	005011	00701	English Cocker Spaniel	female	offspring	2
11	00601	005011	00701	00601	005011	00701	English Cocker Spaniel	male	offspring	2
12	00601	005011	00701	00601	005011	00701	English Cocker Spaniel	female	offspring	2
13	00601	005011	00701	00601	005011	00701	English Cocker Spaniel	male	offspring	2
14	00601	005011	00701	00601	005011	00701	English Cocker Spaniel	male	offspring	2
15	00101	00101	00201	01501	00901	00101	Staffordshire Bull Terrier	female	mother	3
16	01301	00101	00201	01301	00101	00201	Staffordshire Bull Terrier	male	father	3
17	00101	00101	00201	01301	00101	00201	Staffordshire Bull Terrier	female	offspring	3
18	00101	00101	00201	01301	00101	00201	Staffordshire Bull Terrier	female	mother	4
19	00101	00101	00201	00101	00101	00201	Staffordshire Bull Terrier	male	father	4
20	00101	00101	00201	01301	00101	00201	Staffordshire Bull Terrier	female	offspring	4
21	00101	00101	00201	01301	00101	00201	Staffordshire Bull Terrier	female	mother	5
22	01301	00101	00201	01501	00901	00101	Staffordshire Bull Terrier	male	father	5
23	00101	00101	00201	01301	00101	00201	Staffordshire Bull Terrier	female	offspring	5
24	01301	00101	00201	01501	00901	00101	Staffordshire Bull Terrier	female	offspring	5
25	01301	00101	00201	01501	00901	00101	Staffordshire Bull Terrier	female	offspring	5
26	01301	00101	00201	01501	00901	00101	Staffordshire Bull Terrier	female	offspring	5
27	00101	00101	00201	01301	00101	00201	Staffordshire Bull Terrier	male	offspring	5
28	01201	00401	01303	02001	00401	01303	Golden Retriever	female	mother	6
29	00601	005011	02001	01201	00401	01303	Golden Retriever	male	father	6
30	01201	00401	01303	02001	00401	01303	Golden Retriever	female	offspring	6
31	00601	005011	02001	01501	00601	02301	Golden Retriever	female	mother	7
32	00601	005011	02001	01201	00401	01303	Golden Retriever	male	father	7
33	01201	00401	01303	01501	00601	02301	Golden Retriever	male	offspring	7
34	01201	00401	01303	02001	00401	01303	Golden Retriever	female	mother	8
35	01201	00401	01303	01501	00601	02301	Golden Retriever	male	father	8
36	01201	00401	01303	02001	00401	01303	Golden Retriever	male	offspring	8
37	01201	00401	01303	02001	00401	01303	Golden Retriever	male	offspring	8
38	01201	00401	01303	01501	00601	02301	Golden Retriever	male	offspring	8
39	01201	00401	01303	02001	00401	01303	Golden Retriever	female	offspring	8
40	01501	00601	02301	02001	00401	01303	Golden Retriever	male	offspring	8
41	00101	00101	00201	07601	00601	02301	Mixed-breed	female	mother	9
42	00101	00101	00201	00601	005011	00701	Mixed-breed	male	father	9
43	00101	00101	00201	07601	00601	02301	Mixed-breed	female	offspring	9
44	00101	00101	00201	07601	00601	02301	Mixed-breed	female	mother	10
45	01501	00601	02301	07601	00601	02301	Mixed-breed	male	father	10
46	00101	00101	00201	01501	00601	02301	Mixed-breed	male	offspring	10
47	00101	00101	00201	07601	00601	02301	Mixed-breed	female	mother	11
48	00101	00101	00201	01501	00601	02301	Mixed-breed	male	father	11
49	00101	00101	00201	01501	00601	02301	Mixed-breed	male	offspring	11
50	00101	00101	00201	07601	00601	02301	Mixed-breed	male	offspring	11
51	NA	00101	00201	NA	00601	02301	Mixed-breed	male	offspring	11
52	00101	00101	00201	07601	00601	02301	Mixed-breed	male	offspring	11
53	00101	00101	00201	01501	00601	02301	Mixed-breed	female	offspring	11
54	01501	00601	02301	07601	00601	02301	Mixed-breed	female	offspring	11
55	00101	00101	00201	00101	00101	00201	Mixed-breed	male	offspring	11
56	00101	00101	00201	01501	00601	02301	Mixed-breed	male	offspring	11
57	00101	00101	00201	00101	00101	00201	Mixed-breed	male	offspring	11
58	00101	00101	00201	00101	00101	00201	Mixed-breed	male	offspring	11
59	00101	00101	00201	00101	00101	00201	Mixed-breed	female	offspring	11
60	00101	00101	00201	01501	00601	02301	Mixed-breed	female	offspring	11
61	01501	00601	02301	07601	00601	02301	Mixed-breed	female	offspring	11
62	00101	00101	00201	00101	00101	00201	Mixed-breed	female	offspring	11
63	00101	00101	00201	07601	00601	02301	Mixed-breed	female	offspring	11
64	01501	00601	02301	07601	00601	02301	Mixed-breed	female	offspring	11
65	00601	005011	00701	01501	00601	02301	Mixed-breed	female	mother	12
66	00101	00101	00201	00103	00101	00201	Mixed-breed	male	father	12
67	00103	00101	00201	01501	00601	02301	Mixed-breed	male	offspring	12
68	07601	00601	02301	07601	00601	02301	Mixed-breed	female	mother	13
69	00101	00101	00201	01501	00601	02301	Mixed-breed	male	father	13
70	01501	00601	02301	07601	00601	02301	Mixed-breed	female	offspring	13
71	01501	00601	02301	07601	00601	02301	Mixed-breed	female	mother	14
72	00103	00101	00201	01501	00601	02301	Mixed-breed	male	father	14
73	01501	00601	02301	07601	00601	02301	Mixed-breed	male	offspring	14
74	01501	00601	02301	07601	00601	02301	Mixed-breed	male	offspring	14
75	00103	00101	00201	07601	00601	02301	Mixed-breed	female	offspring	14
76	00103	00101	00201	01501	00601	02301	Mixed-breed	female	offspring	14
77	01501	00601	02301	01501	00601	02301	Mixed-breed	female	offspring	14
78	00103	00101	00201	01501	00601	02301	Mixed-breed	female	offspring	14
79	00101	00101	00201	010011	00201	01501	Mixed-breed	female	mother	15
80	01501	00601	02301	07601	00601	02301	Mixed-breed	male	father	15
81	00101	00101	00201	07601	00601	02301	Mixed-breed	male	offspring	15
82	01501	00601	02301	07601	00601	02301	Mixed-breed	female	mother	16
83	00101	00101	00201	07601	00601	02301	Mixed-breed	male	father	16
84	07601	00601	02301	07601	00601	02301	Mixed-breed	male	offspring	16
85	00101	00101	00201	01501	00601	02301	Mixed-breed	male	offspring	16
86	01501	00601	02301	07601	00601	02301	Mixed-breed	female	offspring	16
87	07601	00601	02301	07601	00601	02301	Mixed-breed	male	offspring	16
88	00101	00101	00201	01501	00601	02301	Mixed-breed	female	offspring	16
89	00101	00101	00201	07601	00601	02301	Mixed-breed	female	offspring	16
90	00101	00101	00201	07601	00601	02301	Mixed-breed	female	offspring	16
91	01501	00601	02301	07601	00601	02301	Mixed-breed	female	offspring	16
92	01501	00601	02301	07601	00601	02301	Mixed-breed	female	offspring	16
93	01501	00601	02301	010011	00201	01501	Mixed-breed	female	mother	17
94	00101	00101	00201	01501	00601	02301	Mixed-breed	male	father	17
95	01501	00601	02301	010011	00201	01501	Mixed-breed	male	offspring	17
96	00101	00101	00201	010011	00201	01501	Mixed-breed	male	offspring	17
97	01501	00601	02301	010011	00201	01501	Mixed-breed	female	offspring	17
98	00101	00101	00201	01501	00601	02301	Mixed-breed	male	offspring	17
99	00101	00101	00201	010011	00201	01501	Mixed-breed	female	offspring	17
100	01501	00601	02301	01501	00601	02301	Mixed-breed	male	offspring	17
101	00101	00101	00201	010011	00201	01501	Mixed-breed	male	offspring	17
102	01501	00601	02301	01501	00601	02301	Mixed-breed	male	offspring	17
103	01501	00601	02301	01501	00601	02301	Mixed-breed	male	offspring	17
104	01501	00601	NA	010011	00201	NA	Mixed-breed	male	offspring	17
105	00101	00101	00201	010011	00201	01501	Mixed-breed	female	offspring	17
106	00101	00101	00201	010011	00201	01501	Mixed-breed	female	offspring	17
107	01501	00601	02301	010011	00201	01501	Mixed-breed	female	mother	18
108	00101	00101	00201	01501	00601	02301	Mixed-breed	male	father	18
109	01501	00601	02301	01501	00601	02301	Mixed-breed	male	offspring	18
110	01501	00601	02301	01501	00601	02301	Mixed-breed	male	offspring	18
111	00101	00101	00201	01501	00601	02301	Mixed-breed	male	offspring	18
112	00101	00101	00201	010011	00201	01501	Mixed-breed	male	offspring	18
113	01501	00601	02301	01501	00601	02301	Mixed-breed	female	offspring	18
114	01501	00601	02301	01501	00601	02301	Mixed-breed	female	offspring	18
115	00101	00101	00201	010011	00201	01501	Mixed-breed	female	offspring	18
116	01501	00601	02301	010011	00201	01501	Mixed-breed	female	offspring	18
117	01501	00601	02301	07601	00601	02301	Mixed-breed	female	mother	19
118	01501	00601	02002	010011	00201	01501	Mixed-breed	male	father	19
119	01501	00601	02002	07601	00601	02301	Mixed-breed	male	offspring	19
120	00101	00101	00201	07601	00601	02301	Mixed-breed	female	mother	20
121	01501	00601	02002	07601	00601	02301	Mixed-breed	male	father	20
122	01501	00601	02002	07601	00601	02301	Mixed-breed	male	offspring	20
123	00101	00101	00201	07601	00601	02301	Mixed-breed	male	offspring	20
124	07601	00601	02301	07601	00601	02301	Mixed-breed	male	offspring	20
125	00101	00101	00201	07601	00601	02301	Mixed-breed	female	offspring	20
126	00101	00101	00201	07601	00601	02301	Mixed-breed	female	offspring	20
127	00101	00101	00201	07601	00601	02301	Mixed-breed	female	offspring	20
128	01501	00601	02301	07601	00601	02301	Mixed-breed	female	mother	21
129	01501	00601	02002	07601	00601	02301	Mixed-breed	male	father	21
130	01501	00601	02002	01501	00601	02301	Mixed-breed	male	offspring	21
131	01501	00601	02002	01501	00601	02301	Mixed-breed	male	offspring	21
132	07601	00601	02301	07601	00601	02301	Mixed-breed	male	offspring	21
133	07601	00601	02301	07601	00601	02301	Mixed-breed	male	offspring	21
134	01501	00601	02301	07601	00601	02301	Mixed-breed	male	offspring	21
135	01501	00601	02301	07601	00601	02301	Mixed-breed	female	offspring	21
136	01501	00601	02301	07601	00601	02301	Mixed-breed	female	offspring	21
137	00103	00101	00201	01501	00601	02301	Mixed-breed	female	mother	22
138	00101	00101	00201	01501	00601	02301	Mixed-breed	male	father	22
139	00103	00101	00201	01501	00601	02301	Mixed-breed	female	offspring	22
140	00103	00101	00201	01501	00601	02301	Mixed-breed	female	mother	23
141	01501	00601	02002	07601	00601	02301	Mixed-breed	male	father	23
142	01501	00601	02002	01501	00601	02301	Mixed-breed	male	offspring	23
143	00103	00101	00201	01501	00601	02002	Mixed-breed	male	offspring	23
144	00103	00101	00201	01501	00601	02002	Mixed-breed	female	offspring	23
145	00103	00101	00201	07601	00601	02301	Mixed-breed	female	offspring	23
146	01501	00601	02002	01501	00601	02301	Mixed-breed	female	offspring	23
147	01501	00601	02002	01501	00601	02301	Mixed-breed	male	offspring	23
148	01501	00601	02301	07601	00601	02301	Mixed-breed	male	offspring	23
149	01501	00601	02002	01501	00601	02301	Mixed-breed	male	offspring	23
150	00103	00101	00201	01501	00601	02002	Mixed-breed	male	offspring	23
151	01501	00601	02002	01501	00601	02301	Mixed-breed	male	offspring	23
152	00103	00101	00201	07601	00601	02301	Mixed-breed	male	offspring	23
153	00103	00101	00201	07601	00601	02301	Mixed-breed	female	offspring	23
154	01501	00601	02301	07601	00601	02301	Mixed-breed	female	mother	24
155	00101	00101	00201	01501	00601	02301	Mixed-breed	male	father	24
156	00101	00101	00201	07601	00601	02301	Mixed-breed	female	offspring	24
157	01201	00401	013017	00201	00901	00101	Newfoundland	female	mother	25
158	00201	00901	00101	00601	005011	02001	Newfoundland	male	father	25
159	00201	00901	00101	01201	00401	013017	Newfoundland	female	offspring	25
160	00201	00901	00101	00201	00901	00101	Newfoundland	male	offspring	25
161	00201	00901	00101	00601	005011	02001	Newfoundland	male	offspring	25
162	00601	005011	00701	00601	005011	02001	Newfoundland	female	mother	26
163	00201	00901	00101	00601	005011	02001	Newfoundland	male	father	26
164	00201	00901	00101	00601	005011	02001	Newfoundland	female	offspring	26
165	00601	005011	02001	00601	005011	02001	Newfoundland	female	offspring	26
166	00601	005011	00701	00601	005011	02001	Newfoundland	female	offspring	26
167	01201	00401	013017	00601	005011	02001	Newfoundland	female	mother	27
168	00201	00901	00101	00601	005011	02001	Newfoundland	male	father	27
169	00601	005011	02001	00601	005011	02001	Newfoundland	female	offspring	27
170	00601	005011	02001	01201	00401	013017	Newfoundland	female	offspring	27
171	00201	00901	00101	01201	00401	013017	Newfoundland	female	offspring	27
172	00601	005011	02001	01201	00401	013017	Newfoundland	male	offspring	27
173	00601	005011	02001	01201	00401	013017	Newfoundland	female	mother	28
174	00601	005011	00701	01201	00401	013017	Newfoundland	male	father	28
175	00601	005011	00701	00601	005011	02001	Newfoundland	female	offspring	28
176	01201	00401	013017	01201	00401	013017	Newfoundland	female	offspring	28
177	00601	005011	02001	01201	00401	013017	Newfoundland	female	offspring	28
178	00601	005011	02001	01201	00401	013017	Newfoundland	male	offspring	28
179	00601	005011	02001	01201	00401	013017	Newfoundland	female	mother	29
180	00601	005011	02001	00601	005011	02001	Newfoundland	male	father	29
181	00601	005011	02001	00601	005011	02001	Newfoundland	male	offspring	29
182	00601	005011	02001	01201	00401	013017	Newfoundland	female	offspring	29
183	00601	005011	00701	00601	005011	02001	Newfoundland	female	mother	30
184	01301	00101	00201	03001	00601	00301	Newfoundland	male	father	30
185	00601	005011	00701	01301	00101	00201	Newfoundland	male	offspring	30
186	00601	005011	02001	03001	00601	00301	Newfoundland	female	offspring	30
187	00601	005011	02001	03001	00601	00301	Newfoundland	female	offspring	30
188	00601	005011	00701	01301	00101	00201	Newfoundland	female	offspring	30
189	00201	00901	00101	01501	00601	02301	Newfoundland	female	mother	31
190	00201	00901	00101	00601	005011	02001	Newfoundland	male	father	31
191	00201	00901	00101	01501	00601	02301	Newfoundland	male	offspring	31
192	00201	00901	00101	00201	00901	00101	Newfoundland	male	offspring	31
193	00601	005011	02001	01501	00601	02301	Newfoundland	female	offspring	31
194	00201	00901	00101	00601	005011	02001	Newfoundland	female	offspring	31
195	00201	00901	00101	00201	00901	00101	Newfoundland	female	mother	32
196	02001	00401	01303	00601	005011	00701	Newfoundland	male	father	32
197	00201	00901	00101	02001	00401	01303	Newfoundland	female	offspring	32
198	00201	00901	00101	00601	005011	00701	Newfoundland	female	offspring	32
199	00601	005011	00701	00601	005011	02001	Newfoundland	female	mother	33
200	01201	00401	013017	00601	005011	02001	Newfoundland	male	father	33
201	00601	005011	00701	00601	005011	02001	Newfoundland	female	offspring	33
202	NA	00401	013017	NA	005011	00701	Newfoundland	female	offspring	33
203	NA	005011	00701	NA	005011	02001	Newfoundland	male	offspring	33
204	00601	005011	02001	00601	005011	02001	Newfoundland	male	offspring	33
205	00601	005011	02001	01201	00401	013017	Newfoundland	female	offspring	33
206	00601	005011	02001	00601	005011	02001	Newfoundland	female	offspring	33
207	01201	00401	013017	02001	00401	01303	Newfoundland	female	mother	34
208	01301	00101	00201	03001	00601	00301	Newfoundland	male	father	34
209	NA	00101	00201	NA	00401	01303	Newfoundland	male	offspring	34
210	NA	00401	01303	NA	00601	00301	Newfoundland	female	offspring	34
211	NA	00101	00201	NA	00401	01303	Newfoundland	male	offspring	34
212	01301	00101	00201	02001	00401	01303	Newfoundland	male	offspring	34
213	00201	00901	00101	01501	00601	02301	Newfoundland	female	mother	35
214	00201	00901	00101	00601	005011	02001	Newfoundland	male	father	35
215	00601	005011	02001	01501	00601	02301	Newfoundland	male	offspring	35
216	00201	00901	00101	00601	005011	02001	Newfoundland	male	offspring	35
217	01201	00401	013017	02001	00401	01303	Newfoundland	female	mother	36
218	01201	00401	013017	00601	005011	02001	Newfoundland	male	father	36
219	01201	00401	013017	01201	00401	013017	Newfoundland	female	offspring	36
220	01201	00401	013017	01201	00401	013017	Newfoundland	female	offspring	36
221	00601	005011	02001	01201	00401	013017	Newfoundland	male	offspring	36
222	00601	005011	02001	01201	00401	013017	Newfoundland	male	offspring	36
223	00601	005011	00701	01801	00101	00802	Rhodesian Ridgeback	NA	mother	37
224	00101	00101	00201	01301	00101	00201	Rhodesian Ridgeback	NA	father	37
225	00101	00101	00201	01801	00101	00802	Rhodesian Ridgeback	NA	offspring	37
226	00601	005011	00701	01301	00101	00201	Rhodesian Ridgeback	NA	offspring	37
227	00101	00101	00201	01801	00101	00802	Rhodesian Ridgeback	NA	offspring	37
228	00601	005011	00701	01301	00101	00201	Rhodesian Ridgeback	NA	offspring	37
229	00601	005011	00701	01301	00101	00201	Rhodesian Ridgeback	NA	offspring	37
230	01301	00101	00201	01801	00101	00802	Rhodesian Ridgeback	NA	offspring	37
231	01301	00101	00201	01801	00101	00802	Rhodesian Ridgeback	NA	offspring	37
232	00101	00101	00201	00601	005011	00701	Rhodesian Ridgeback	NA	offspring	37
233	00601	005011	00701	01301	00101	00201	Rhodesian Ridgeback	NA	offspring	37
234	01301	00101	00201	01801	00101	00802	Rhodesian Ridgeback	NA	mother	38
235	01301	00101	00201	00101	00101	00201	Rhodesian Ridgeback	NA	father	38
236	01301	00101	00201	01301	00101	00201	Rhodesian Ridgeback	NA	offspring	38
237	01301	00101	00201	01801	00101	00802	Rhodesian Ridgeback	NA	offspring	38
238	01301	00101	00201	01301	00101	00201	Rhodesian Ridgeback	NA	offspring	38
239	01301	00101	00201	01801	00101	00802	Rhodesian Ridgeback	NA	offspring	38
240	00101	00101	00201	01801	00101	00802	Rhodesian Ridgeback	NA	offspring	38
241	01301	00101	00201	01301	00101	00201	Rhodesian Ridgeback	NA	offspring	38
242	01301	00101	00201	01801	00101	00802	Rhodesian Ridgeback	NA	offspring	38
243	01301	00101	00201	01801	00101	00802	Rhodesian Ridgeback	NA	offspring	38
244	00101	00101	00201	01801	00101	00802	Rhodesian Ridgeback	NA	offspring	38
245	00101	00101	00201	01301	00101	00201	Rhodesian Ridgeback	NA	offspring	38
246	01301	00101	00201	01301	00101	00201	Rhodesian Ridgeback	NA	offspring	38
247	00101	00101	00201	01801	00101	00802	Rhodesian Ridgeback	NA	offspring	38
248	00101	00101	00201	01801	00101	00802	Rhodesian Ridgeback	NA	offspring	38
249	01301	00101	00201	01801	00101	00802	Rhodesian Ridgeback	NA	offspring	38
250	00101	NA	00201	02001	NA	01303	Rhodesian Ridgeback	NA	mother	39
251	01301	NA	00201	01301	NA	00201	Rhodesian Ridgeback	NA	father	39
252	01301	00101	00201	02001	00401	01303	Rhodesian Ridgeback	NA	offspring	39
253	00101	NA	00201	00601	NA	00701	Rhodesian Ridgeback	NA	mother	40
254	00101	NA	00201	00101	NA	00201	Rhodesian Ridgeback	NA	father	40
255	00101	00101	00201	00101	00101	00201	Rhodesian Ridgeback	NA	offspring	40
256	00101	00101	00201	00601	005011	00701	Rhodesian Ridgeback	NA	offspring	40
257	00101	00101	00201	00601	005011	00701	Rhodesian Ridgeback	NA	offspring	40
258	00101	00101	00201	00101	00101	00201	Rhodesian Ridgeback	NA	offspring	40
259	00101	00101	00201	00601	005011	00701	Rhodesian Ridgeback	NA	offspring	40
260	00101	00101	00201	00101	00101	00201	Rhodesian Ridgeback	NA	offspring	40
261	00101	00101	00201	00601	005011	00701	Rhodesian Ridgeback	NA	offspring	40
262	00101	00101	00201	00601	005011	00701	Rhodesian Ridgeback	NA	offspring	40
263	NA	00101	00201	NA	005011	00701	Rhodesian Ridgeback	NA	offspring	40
264	00101	00101	00201	00101	00101	00201	Rhodesian Ridgeback	NA	offspring	40
265	00101	00101	00201	01301	00101	00201	Rhodesian Ridgeback	NA	mother	41
266	00601	NA	00701	00601	NA	00701	Rhodesian Ridgeback	NA	father	41
267	00101	00101	00201	00601	005011	00701	Rhodesian Ridgeback	NA	offspring	41
268	00101	00101	00201	00601	005011	00701	Rhodesian Ridgeback	NA	offspring	41
269	00101	00101	00201	00601	005011	00701	Rhodesian Ridgeback	NA	offspring	41
270	00601	005011	00701	01301	00101	00201	Rhodesian Ridgeback	NA	offspring	41
271	00101	00101	00201	00601	005011	00701	Rhodesian Ridgeback	NA	offspring	41
272	00101	00101	00201	00601	005011	00701	Rhodesian Ridgeback	NA	offspring	41
273	00101	00101	00201	00601	005011	00701	Rhodesian Ridgeback	NA	offspring	41
274	00101	00101	00201	00601	005011	00701	Rhodesian Ridgeback	NA	offspring	41
275	00901	00101	008011	00901	00101	008011	Alaskan Husky (Mixed-breed)	NA	mother	42
276	00601	005011	00701	01501	00601	02301	Alaskan Husky (Mixed-breed)	NA	father	42
277	00901	00101	008011	01501	00601	02301	Alaskan Husky (Mixed-breed)	NA	offspring	42
278	00601	005011	00701	00901	00101	008011	Alaskan Husky (Mixed-breed)	NA	offspring	42
279	00901	00101	008011	01501	00601	02301	Alaskan Husky (Mixed-breed)	NA	offspring	42
280	00901	00101	008011	01501	00601	02301	Alaskan Husky (Mixed-breed)	NA	offspring	42
281	00601	005011	00701	00901	00101	008011	Alaskan Husky (Mixed-breed)	NA	offspring	42
282	00901	00101	008011	01501	00601	02301	Alaskan Husky (Mixed-breed)	NA	offspring	42
283	00601	005011	00701	00901	00101	008011	Alaskan Husky (Mixed-breed)	NA	offspring	42
284	00901	00101	008011	01501	00601	05701	Alaskan Husky (Mixed-breed)	NA	mother	43
285	00601	005011	00701	01501	00601	02301	Alaskan Husky (Mixed-breed)	NA	father	43
286	00901	00101	008011	01501	00601	02301	Alaskan Husky (Mixed-breed)	NA	offspring	43
287	00601	005011	00701	00901	00101	008011	Alaskan Husky (Mixed-breed)	NA	offspring	43
288	00901	00101	008011	01501	00601	02301	Alaskan Husky (Mixed-breed)	NA	offspring	43
289	00601	005011	00701	00901	00101	008011	Alaskan Husky (Mixed-breed)	NA	offspring	43
290	00601	005011	00701	01501	00601	05701	Alaskan Husky (Mixed-breed)	NA	offspring	43
291	00601	005011	00701	00901	00101	008011	Alaskan Husky (Mixed-breed)	NA	offspring	43
292	00901	00101	008011	00901	00101	008011	Alaskan Husky (Mixed-breed)	NA	mother	44
293	01501	00601	02301	07001	01801	05001	Alaskan Husky (Mixed-breed)	NA	father	44
294	00901	00101	008011	07001	01801	05001	Alaskan Husky (Mixed-breed)	NA	offspring	44
295	00901	00101	008011	01501	00601	02301	Alaskan Husky (Mixed-breed)	NA	offspring	44
296	00901	00101	008011	07001	01801	05001	Alaskan Husky (Mixed-breed)	NA	offspring	44
297	00101	00101	00201	00901	00101	008011	Alaskan Husky (Mixed-breed)	NA	mother	45
298	00601	005011	00701	01501	00601	02301	Alaskan Husky (Mixed-breed)	NA	father	45
299	00901	00101	008011	01501	00601	02301	Alaskan Husky (Mixed-breed)	NA	offspring	45
300	00101	00101	00201	00601	005011	00701	Alaskan Husky (Mixed-breed)	NA	offspring	45
301	00101	00101	00201	01501	00601	02301	Alaskan Husky (Mixed-breed)	NA	offspring	45
302	00101	00101	00201	01501	00601	02301	Alaskan Husky (Mixed-breed)	NA	offspring	45
303	00901	00101	008011	01501	00601	02301	Alaskan Husky (Mixed-breed)	NA	offspring	45
304	00901	00101	008011	07001	01801	05001	Alaskan Husky (Mixed-breed)	NA	mother	46
305	00101	00101	00201	00101	00101	00201	Alaskan Husky (Mixed-breed)	NA	father	46
306	00101	00101	00201	07001	01801	05001	Alaskan Husky (Mixed-breed)	NA	offspring	46
307	00101	00101	00201	00901	00101	008011	Alaskan Husky (Mixed-breed)	NA	offspring	46
308	00101	00101	00201	01801	00101	00802	Alaskan Husky (Mixed-breed)	NA	mother	47
309	00601	005011	00701	01501	00601	02301	Alaskan Husky (Mixed-breed)	NA	father	47
310	00101	00101	00201	00601	005011	00701	Alaskan Husky (Mixed-breed)	NA	offspring	47
311	00101	00101	00201	01501	00601	02301	Alaskan Husky (Mixed-breed)	NA	offspring	47
312	00101	00101	00201	01501	00601	02301	Alaskan Husky (Mixed-breed)	NA	offspring	47
313	01501	00601	02301	01801	00101	00802	Alaskan Husky (Mixed-breed)	NA	offspring	47
314	01301	00101	00201	01501	00601	02301	Icelandic Sheepdog	NA	mother	48
315	00101	00101	00201	02301	00301	00501	Icelandic Sheepdog	NA	father	48
316	01301	00101	00201	02301	00301	00501	Icelandic Sheepdog	male	offspring	48
317	00101	00101	00201	01301	00101	00201	Icelandic Sheepdog	male	offspring	48
318	01501	00601	02301	02301	00301	00501	Icelandic Sheepdog	NA	mother	49
319	01501	00601	00301	01503	00601	00301	Icelandic Sheepdog	NA	father	49
320	01501	00601	00301	01501	00601	02301	Icelandic Sheepdog	female	offspring	49
321	01503	00601	00301	02301	00301	00501	Icelandic Sheepdog	female	offspring	49
322	01501	00601	00301	01501	00601	02301	Icelandic Sheepdog	male	offspring	49
323	01301	00101	00201	01501	00601	02301	Icelandic Sheepdog	NA	mother	50
324	02301	00301	00501	01102	00201	01303	Icelandic Sheepdog	NA	father	50
325	01501	00601	02301	02301	00301	00501	Icelandic Sheepdog	female	offspring	50
326	01301	00101	00201	01102	00201	01303	Icelandic Sheepdog	female	offspring	50
327	07401	005011	00701	10301	00101	00802	Kromfohrlander	NA	mother	51
328	01502	00601	02301	07401	005011	00701	Kromfohrlander	NA	father	51
329	07401	005011	00701	01502	00601	02301	Kromfohrlander	male	offspring	51
330	07401	005011	00701	07401	005011	00701	Kromfohrlander	female	offspring	51
331	01502	00601	02301	07401	005011	00701	Kromfohrlander	NA	mother	52
332	10301	00101	00802	01502	00601	02301	Kromfohrlander	NA	father	52
333	01502	00601	02301	10301	00101	00802	Kromfohrlander	male	offspring	52
334	01502	00601	02301	01502	00601	02301	Kromfohrlander	female	offspring	52
335	07401	005011	00701	07401	005011	00701	Kromfohrlander	NA	mother	53
336	10301	00101	00802	01502	00601	02301	Kromfohrlander	NA	father	53
337	07401	005011	00701	01502	00601	02301	Kromfohrlander	male	offspring	53
338	01502	00601	02301	07401	005011	00701	Kromfohrlander	female	offspring	53
339	01502	00601	02301	07401	005011	00701	Kromfohrlander	female	offspring	53
340	01502	00601	02301	10301	00101	00802	Kromfohrlander	NA	mother	54
341	10301	00101	00802	01502	00601	02301	Kromfohrlander	NA	father	54
342	01502	00601	02301	10301	00101	00802	Kromfohrlander	male	offspring	54
343	10301	00101	00802	10301	00101	00802	Kromfohrlander	male	offspring	54
344	01502	00601	02301	01502	00601	02301	Kromfohrlander	male	offspring	54
345	01502	00601	02301	07401	005011	00701	Kromfohrlander	NA	mother	55
346	01502	00601	02301	10301	00101	00802	Kromfohrlander	NA	father	55
347	10301	00101	00802	01502	00601	02301	Kromfohrlander	female	offspring	55
348	01502	00601	02301	01502	00601	02301	Kromfohrlander	male	offspring	55
349	10301	00101	00802	01502	00601	02301	Kromfohrlander	NA	mother	56
350	01501	00601	02201	01501	00601	02201	Kromfohrlander	NA	father	56
351	01501	00601	02201	01502	00601	02301	Kromfohrlander	male	offspring	56
352	01501	00601	02201	10301	00101	00802	Kromfohrlander	male	offspring	56
353	01501	00601	02201	01502	00601	02301	Kromfohrlander	male	offspring	56
354	01501	00601	02201	10301	00101	00802	Kromfohrlander	male	offspring	56
355	01502	00601	02301	10301	00101	00802	Kromfohrlander	NA	mother	57
356	07401	005011	00701	01501	00601	02201	Kromfohrlander	NA	father	57
357	01501	00601	02201	01502	00601	02301	Kromfohrlander	male	offspring	57
358	07401	005011	00701	10301	00101	00802	Kromfohrlander	female	offspring	57
359	07401	005011	00701	10301	00101	00802	Kromfohrlander	male	offspring	57
360	01502	00601	02301	10301	00101	00802	Kromfohrlander	NA	mother	58
361	01501	00601	02201	10301	00101	00802	Kromfohrlander	NA	father	58
362	10301	00101	00802	10301	00101	00802	Kromfohrlander	male	offspring	58
363	01501	00601	02201	10301	00101	00802	Kromfohrlander	female	offspring	58
364	01501	00601	02201	07401	005011	00701	Kromfohrlander	female	mother	59
365	01501	00601	02201	01502	00601	02301	Kromfohrlander	NA	father	59
366	01501	00601	02201	01502	00601	02301	Kromfohrlander	male	offspring	59
367	07401	005011	00701	01501	00601	02201	Kromfohrlander	female	offspring	59
368	01501	00601	02201	01501	00601	02201	Kromfohrlander	male	offspring	59
369	10301	00101	00802	01501	00601	02201	Kromfohrlander	NA	mother	60
370	01502	00601	02301	10301	00101	00802	Kromfohrlander	NA	father	60
371	10301	00101	00802	10301	00101	00802	Kromfohrlander	male	offspring	60
372	01501	00601	02201	10301	00101	00802	Kromfohrlander	male	offspring	60
373	10301	00101	00802	10301	00101	00802	Kromfohrlander	female	offspring	60
374	01502	00601	02301	10301	00101	00802	Kromfohrlander	female	offspring	60
375	10301	00101	00802	01502	00601	02301	Kromfohrlander	NA	mother	61
376	01501	00601	02201	01501	00601	02201	Kromfohrlander	NA	father	61
377	01501	00601	02201	01502	00601	02301	Kromfohrlander	male	offspring	61
378	01501	00601	02201	10301	00101	00802	Kromfohrlander	male	offspring	61
379	01501	00601	02201	01502	00601	02301	Kromfohrlander	male	offspring	61
380	01501	00601	02201	10301	00101	00802	Kromfohrlander	male	offspring	61
381	01501	00601	02201	10301	00101	00802	Kromfohrlander	female	offspring	61
382	00901	00101	008011	10301	00101	00802	Kromfohrlander	NA	mother	62
383	01501	00601	02201	01501	00601	02201	Kromfohrlander	NA	father	62
384	00901	00101	008011	01501	00601	02201	Kromfohrlander	female	offspring	62
385	00901	00101	008011	01501	00601	02201	Kromfohrlander	female	offspring	62
386	00901	00101	008011	01501	00601	02201	Kromfohrlander	male	offspring	62
387	01501	00601	02201	10301	00101	00802	Kromfohrlander	NA	mother	63
388	01501	00601	02201	10301	00101	00802	Kromfohrlander	NA	father	63
389	01501	00601	02201	10301	00101	00802	Kromfohrlander	male	offspring	63
390	01501	00601	02201	10301	00101	00802	Kromfohrlander	male	offspring	63
391	10301	00101	00802	10301	00101	00802	Kromfohrlander	male	offspring	63
392	00901	00101	008011	01501	00601	02201	Kromfohrlander	NA	mother	64
393	01501	00601	02201	10301	00101	00802	Kromfohrlander	NA	father	64
394	01501	00601	02201	10301	00101	00802	Kromfohrlander	female	offspring	64
395	00901	00101	008011	10301	00101	00802	Kromfohrlander	male	offspring	64
396	00901	00101	008011	01501	00601	02201	Kromfohrlander	male	offspring	64
397	00901	00101	008011	01501	00601	02201	Kromfohrlander	male	offspring	64
398	01501	00601	02201	10301	00101	00802	Kromfohrlander	NA	mother	65
399	01501	00601	02201	01502	00601	02301	Kromfohrlander	NA	father	65
400	01501	00601	02201	01501	00601	02201	Kromfohrlander	female	offspring	65
401	01501	00601	02201	01502	00601	02301	Kromfohrlander	male	offspring	65
402	01501	00601	02201	01502	00601	02301	Kromfohrlander	male	offspring	65
403	01501	00601	02201	01501	00601	02201	Kromfohrlander	female	offspring	65
404	01502	00601	02301	10301	00101	00802	Kromfohrlander	female	offspring	65
405	01501	00601	02201	01502	00601	02301	Kromfohrlander	female	offspring	65
406	01501	00601	02201	10301	00101	00802	Kromfohrlander	female	offspring	65
407	01501	00601	02201	10301	00101	00802	Kromfohrlander	NA	mother	66
408	01501	00601	02201	10301	00101	00802	Kromfohrlander	NA	father	66
409	10301	00101	00802	10301	00101	00802	Kromfohrlander	female	offspring	66
410	10301	00101	00802	10301	00101	00802	Kromfohrlander	female	offspring	66
411	01501	00601	02201	01501	00601	02201	Kromfohrlander	male	offspring	66
412	10301	00101	00802	10301	00101	00802	Kromfohrlander	male	offspring	66
413	01501	00601	02201	10301	00101	00802	Kromfohrlander	male	offspring	66
414	01501	00601	02201	10301	00101	00802	Kromfohrlander	female	offspring	66
415	10301	00101	00802	10301	00101	00802	Kromfohrlander	male	offspring	66
416	01501	00601	02201	10301	00101	00802	Kromfohrlander	male	offspring	66
417	01501	00601	02201	01501	00601	02201	Kromfohrlander	NA	mother	67
418	01502	00601	02301	10301	00101	00802	Kromfohrlander	NA	father	67
419	01501	00601	02201	01502	00601	02301	Kromfohrlander	female	offspring	67
420	01501	00601	02201	01502	00601	02301	Kromfohrlander	female	offspring	67
421	01501	00601	02201	01502	00601	02301	Kromfohrlander	female	offspring	67
422	01501	00601	02201	10301	00101	00802	Kromfohrlander	female	offspring	67
423	01501	00601	02201	10301	00101	00802	Kromfohrlander	male	offspring	67
424	01501	00601	02201	01502	00601	02301	Kromfohrlander	female	offspring	67
425	07401	005011	00701	10301	00101	00802	Kromfohrlander	NA	mother	68
426	07401	005011	00701	01501	00601	02201	Kromfohrlander	NA	father	68
427	01501	00601	02201	10301	00101	00802	Kromfohrlander	male	offspring	68
428	01501	00601	02201	10301	00101	00802	Kromfohrlander	female	offspring	68
429	07401	005011	00701	07401	005011	00701	Kromfohrlander	male	offspring	68
430	01501	00601	02201	10301	00101	00802	Kromfohrlander	NA	mother	69
431	10301	00101	00802	07401	005011	00701	Kromfohrlander	NA	father	69
432	01501	00601	02201	10301	00101	00802	Kromfohrlander	female	offspring	69
433	01501	00601	02201	10301	00101	00802	Kromfohrlander	male	offspring	69
434	01501	00601	02201	10301	00101	00802	Kromfohrlander	NA	mother	70
435	07401	005011	00701	07401	005011	00701	Kromfohrlander	NA	father	70
436	07401	005011	00701	10301	00101	00802	Kromfohrlander	female	offspring	70
437	01501	00601	02201	07401	005011	00701	Kromfohrlander	male	offspring	70
438	07401	005011	00701	10301	00101	00802	Kromfohrlander	male	offspring	70
439	07401	005011	00701	10301	00101	00802	Kromfohrlander	female	offspring	70
440	07401	005011	00701	10301	00101	00802	Kromfohrlander	female	offspring	70
441	01502	00601	02301	07401	005011	00701	Kromfohrlander	NA	mother	71
442	10301	00101	00802	01501	00601	02201	Kromfohrlander	NA	father	71
443	10301	00101	00802	01502	00601	02301	Kromfohrlander	female	offspring	71
444	01501	00601	02201	01502	00601	02301	Kromfohrlander	male	offspring	71
445	01501	00601	02201	01502	00601	02301	Kromfohrlander	female	offspring	71
446	01502	00601	02301	10301	00101	00802	Kromfohrlander	female	offspring	71
447	01502	00601	02301	07401	005011	00701	Kromfohrlander	male	offspring	71
448	01501	00601	02201	01502	00601	02301	Kromfohrlander	male	offspring	71
449	01502	00601	02301	07401	005011	00701	Kromfohrlander	male	offspring	71
450	01502	00601	02301	07401	005011	00701	Kromfohrlander	NA	mother	72
451	01501	00601	02201	01502	00601	02301	Kromfohrlander	NA	father	72
452	01502	00601	02301	07401	005011	00701	Kromfohrlander	female	offspring	72
453	07401	005011	00701	01502	00601	02301	Kromfohrlander	NA	mother	73
454	01502	00601	02301	01501	00601	02201	Kromfohrlander	NA	father	73
455	01501	00601	02201	01502	00601	02301	Kromfohrlander	female	offspring	73
456	01501	00601	02201	07401	005011	00701	Kromfohrlander	male	offspring	73
457	01502	00601	02301	01502	00601	02301	Kromfohrlander	female	offspring	73
458	01501	00601	02201	07401	005011	00701	Kromfohrlander	male	offspring	73
459	01501	00601	02201	07401	005011	00701	Kromfohrlander	female	offspring	73
460	01502	00601	02301	01502	00601	02301	Kromfohrlander	female	offspring	73
461	07401	005011	00701	01501	00601	02201	Kromfohrlander	NA	mother	74
462	07401	005011	00701	07401	005011	00701	Kromfohrlander	NA	father	74
463	07401	005011	00701	07401	005011	00701	Kromfohrlander	female	offspring	74
464	07401	005011	00701	01501	00601	02201	Kromfohrlander	female	offspring	74
465	00101	00101	00201	00101	00101	03601	Saluki	NA	mother	75
466	02001	00401	01303	07801	00401	01303	Saluki	NA	father	75
467	02001	00401	01303	00101	00101	03601	Saluki	female	offspring	75
468	02001	00401	01303	00101	00101	03601	Saluki	male	offspring	75
469	02001	00401	01303	00101	00101	00201	Saluki	male	offspring	75
470	07801	00401	01303	00101	00101	03601	Saluki	male	offspring	75
471	02001	00401	01303	09501	00301	05401	Saluki	NA	mother	76
472	01301	00601	02002	07801	00401	01303	Saluki	NA	father	76
473	02001	00401	01303	09501	00301	05401	Saluki	male	offspring	76
474	02001	00401	01303	07801	00401	01303	Saluki	male	offspring	76
475	09501	00301	05401	07801	00401	01303	Saluki	male	offspring	76
476	09501	00301	05401	07801	00401	01303	Saluki	female	offspring	76
477	01301	00601	02002	09501	00301	05401	Saluki	female	offspring	76
478	02001	00401	01303	01301	00601	02002	Saluki	female	offspring	76
479	01301	00601	02002	09501	00301	05401	Saluki	female	offspring	76
480	02001	00401	01303	02001	00401	01303	Saluki	NA	mother	77
481	01301	00601	02002	02001	00401	01303	Saluki	NA	father	77
482	02001	00401	01303	02001	00401	01303	Saluki	male	offspring	77
483	02001	00401	01303	02001	00401	01303	Saluki	female	offspring	77
484	02001	00401	01303	01301	00601	02002	Saluki	female	offspring	77
485	01801	00101	00802	02001	00401	01303	Saluki	NA	mother	78
486	01501	00401	013017	09501	00301	05401	Saluki	NA	father	78
487	01501	00401	013017	02001	00401	01303	Saluki	female	offspring	78
488	02001	00401	01303	09501	00301	05401	Saluki	female	offspring	78
489	02001	00401	01303	09801	00402	02301	Saluki	NA	mother	79
490	02001	00401	NA	08001	00402	NA	Saluki	NA	father	79
491	02001	00401	01303	02001	00401	01303	Saluki	female	offspring	79
492	02001	00401	01303	02001	00401	01303	Saluki	female	offspring	79
493	02001	00401	01303	09501	00101	008011	Saluki	NA	mother	80
494	00901	00101	008011	02001	00401	01303	Saluki	NA	father	80
495	02001	00401	01303	09501	00101	008011	Saluki	male	offspring	80
496	00901	00101	008011	09501	00101	008011	Saluki	female	offspring	80
497	00901	00101	008011	09501	00101	008011	Saluki	male	offspring	80
498	02001	00401	01303	08001	00402	01303	Saluki	NA	mother	81
499	00601	005011	00701	01501	00401	013017	Saluki	NA	father	81
500	01501	00401	013017	02001	00401	01303	Saluki	female	offspring	81
501	01501	00401	013017	08001	00402	01303	Saluki	female	offspring	81
502	01801	00101	00802	02001	00401	01303	Saluki	NA	mother	82
503	02001	00401	01303	07801	00401	01303	Saluki	NA	father	82
504	02001	00401	01303	02001	00401	01303	Saluki	female	offspring	82
505	02001	00401	01303	07801	00401	01303	Saluki	male	offspring	82
506	01301	00601	02002	02001	00401	01303	Saluki	NA	mother	83
507	02001	00401	01303	00601	005011	00701	Saluki	NA	father	83
508	00601	005011	00701	02001	00401	01303	Saluki	male	offspring	83
509	01301	00601	02002	02001	00401	01303	Saluki	male	offspring	83
510	02001	00401	01303	02001	00401	01303	Saluki	male	offspring	83
511	02001	00401	01303	01801	00101	00802	Saluki	NA	mother	84
512	01801	00101	00802	07801	00401	01303	Saluki	NA	father	84
513	01801	00101	00802	07801	00401	01303	Saluki	male	offspring	84
514	07801	00401	01303	02001	00401	01303	Saluki	female	offspring	84
515	01801	00101	00802	02001	00401	01303	Saluki	female	offspring	84
516	01801	00101	00802	02001	00401	01303	Saluki	female	offspring	84
517	01801	00101	00802	07801	00401	01303	Saluki	female	offspring	84
518	01801	00101	00802	07801	00401	01303	Saluki	male	offspring	84
519	01801	00101	00802	01801	00101	00802	Saluki	male	offspring	84
520	01801	00101	00802	02001	00401	01303	Saluki	male	offspring	84
521	07401	00101	00201	01201	00401	013017	Saluki	NA	mother	85
522	01301	00601	02002	02001	00401	01303	Saluki	NA	father	85
523	01301	00601	02002	07401	00101	00201	Saluki	female	offspring	85
524	01201	00401	013017	02001	00401	01303	Saluki	male	offspring	85
525	02001	00401	01303	02001	00401	01303	Saluki	NA	mother	86
526	02001	00401	01303	01301	00601	02002	Saluki	NA	father	86
527	02001	00401	01303	01301	00601	02002	Saluki	male	offspring	86
528	02001	00401	01303	02001	00401	01303	Saluki	male	offspring	86
529	02001	00401	01303	09701	00601	02002	Saluki	NA	mother	87
530	02001	00401	01303	09701	00601	02002	Saluki	NA	father	87
531	02001	00401	01303	02001	00401	01303	Saluki	male	offspring	87
532	02001	00401	01303	02001	00401	01303	Saluki	male	offspring	87
533	09701	00601	02002	09701	00601	02002	Saluki	female	offspring	87
534	01501	012011	03501	02001	00401	01303	Saluki	NA	mother	88
535	02001	00401	01303	00601	005011	00701	Saluki	NA	father	88
536	00601	005011	00701	02001	00401	01303	Saluki	female	offspring	88
537	00601	005011	00701	02001	00401	01303	Saluki	male	offspring	88
538	02001	00401	01303	02001	00401	01303	Saluki	female	offspring	88
539	02001	00401	01303	09701	00601	02002	Saluki	NA	mother	89
540	02001	00401	01303	00601	005011	00701	Saluki	NA	father	89
541	00601	005011	00701	09701	00601	02002	Saluki	male	offspring	89
542	02001	00401	01303	02001	00401	01303	Saluki	female	offspring	89
543	02001	00401	01303	09501	00901	00101	Saluki	NA	mother	90
544	07401	005011	00701	00101	00101	00201	Saluki	NA	father	90
545	07401	005011	00701	09501	00901	00101	Saluki	female	offspring	90
546	00101	00101	00201	09501	00901	00101	Saluki	male	offspring	90
547	07401	005011	00701	09501	00901	00101	Saluki	female	offspring	90
548	00101	00101	03601	00901	00101	008011	Lowchen	NA	mother	91
549	09401	00101	008011	00901	00101	008011	Lowchen	NA	father	91
550	00101	00101	03601	09401	00101	008011	Lowchen	male	offspring	91
551	00101	00101	03601	09401	00101	008011	Lowchen	male	offspring	91
552	00101	00101	03601	09401	00101	008011	Lowchen	female	offspring	91
553	00101	00101	03603	00901	00101	008011	Lowchen	NA	mother	92
554	00901	00101	008011	00901	00101	008011	Lowchen	NA	father	92
555	00101	00101	03603	00901	00101	008011	Lowchen	female	offspring	92
556	00101	00101	03603	00901	00101	008011	Lowchen	male	offspring	92
557	00101	00101	03603	00901	00101	008011	Lowchen	female	offspring	92
558	00901	00101	008011	01501	00601	01101	Lowchen	NA	mother	93
559	00901	00101	008011	09401	00101	008011	Lowchen	NA	father	93
560	00901	00101	008011	01501	00601	01101	Lowchen	male	offspring	93
561	00901	00101	008011	01501	00601	01101	Lowchen	male	offspring	93
562	00901	00101	008011	01502	00601	02301	Lowchen	NA	mother	94
563	00901	00101	008011	09401	00101	008011	Lowchen	NA	father	94
564	00901	00101	008011	00901	00101	008011	Lowchen	male	offspring	94
565	00901	00101	008011	02301	00301	00501	Kooikerhondje	NA	mother	95
566	01501	00601	01101	01503	00601	02304	Kooikerhondje	NA	father	95
567	00901	00101	008011	01501	00601	01101	Kooikerhondje	NA	offspring	95
568	02301	00301	00501	01503	00601	02304	Kooikerhondje	NA	offspring	95
569	00901	00101	008011	01503	00601	02304	Kooikerhondje	NA	mother	96
570	00901	00101	008011	02001	00401	01303	Kooikerhondje	NA	father	96
571	00901	00101	008011	00901	00101	008011	Kooikerhondje	NA	offspring	96
572	00901	00101	008011	01503	00601	02304	Kooikerhondje	male	offspring	96
573	01501	00601	01101	02301	00301	00501	Kooikerhondje	NA	mother	97
574	01501	00601	01101	02001	00401	01303	Kooikerhondje	NA	father	97
575	01501	00601	01101	01501	00601	01101	Kooikerhondje	NA	offspring	97
576	02001	00401	01303	02301	00301	00501	Kooikerhondje	NA	offspring	97
577	01501	00601	01101	02301	00301	00501	Kooikerhondje	NA	mother	98
578	00901	00101	008011	01501	00601	01101	Kooikerhondje	NA	father	98
579	00901	00101	008011	02301	00301	00501	Kooikerhondje	NA	offspring	98
580	00901	00101	008011	01101	00201	01303	Kooikerhondje	NA	mother	99
581	00901	00101	008011	02001	00401	01303	Kooikerhondje	NA	father	99
582	00901	00101	008011	00901	00101	008011	Kooikerhondje	NA	offspring	99
583	00901	00101	008011	00901	00101	008011	Kooikerhondje	NA	offspring	99
584	00901	00101	008011	00901	00101	008011	Kooikerhondje	NA	offspring	99
585	00901	00101	008011	01101	00201	01303	Kooikerhondje	NA	offspring	99
586	00901	00101	008011	01101	00201	01303	Kooikerhondje	male	offspring	99
587	00901	00101	008011	02301	00301	00501	Kooikerhondje	NA	mother	100
588	00901	00101	008011	00901	00101	008011	Kooikerhondje	NA	father	100
589	00901	00101	008011	00901	00101	008011	Kooikerhondje	female	offspring	100
590	00901	00101	008011	02301	00301	00501	Kooikerhondje	NA	mother	101
591	00901	00101	008011	01501	00601	01101	Kooikerhondje	NA	father	101
592	01501	00601	01101	02301	00301	00501	Kooikerhondje	female	offspring	101
593	00901	00101	008011	01501	00601	02301	Kooikerhondje	NA	mother	102
594	02001	00401	01303	01503	00601	02304	Kooikerhondje	NA	father	102
595	00901	00101	008011	02001	00401	01303	Kooikerhondje	male	offspring	102
596	00901	00101	008011	02301	00301	00501	Kooikerhondje	NA	mother	103
597	00901	00101	008011	01501	00601	02301	Kooikerhondje	NA	father	103
598	00901	00101	008011	02301	00301	00501	Kooikerhondje	male	offspring	103
599	01501	00601	01101	02301	00301	00501	Kooikerhondje	NA	mother	104
600	01501	00601	01101	02001	00401	01303	Kooikerhondje	NA	father	104
601	01501	00601	01101	02301	00301	00501	Kooikerhondje	female	offspring	104
602	01201	00401	013017	01201	00401	013017	Mixed-breed	NA	mother	105
603	00101	00101	00201	01201	00401	013017	Mixed-breed	NA	father	105
604	00101	00101	00201	01201	00401	013017	Mixed-breed	NA	offspring	105
605	00101	00101	00201	01201	00401	013017	Mixed-breed	NA	offspring	105
606	00101	00101	00201	01201	00401	013017	Mixed-breed	NA	offspring	105
607	00101	00101	00201	01201	00401	013017	Mixed-breed	NA	offspring	105
608	01201	00401	013017	01801	00101	00802	Mixed-breed	NA	mother	106
609	00101	00101	00201	01201	00401	013017	Mixed-breed	NA	father	106
610	01201	00401	013017	01801	00101	00802	Mixed-breed	NA	offspring	106
611	01201	00401	013017	01801	00101	00802	Mixed-breed	NA	offspring	106
612	01201	00401	013017	01801	00101	00802	Mixed-breed	NA	offspring	106
613	01201	00401	013017	01801	00101	00802	Mixed-breed	NA	offspring	106
614	00101	00101	00201	01801	00101	00802	Mixed-breed	NA	offspring	106
615	00101	00101	00201	01801	00101	00802	Mixed-breed	NA	offspring	106
616	00101	00101	00201	01201	00401	013017	Mixed-breed	NA	offspring	106
617	00101	00101	00201	01801	00101	00802	Mixed-breed	NA	mother	107
618	00101	00101	00201	01201	00401	013017	Mixed-breed	NA	father	107
619	01201	00401	013017	01801	00101	00802	Mixed-breed	NA	offspring	107
620	00101	00101	00201	01201	00401	013017	Mixed-breed	NA	offspring	107
621	00101	00101	00201	01801	00101	00802	Mixed-breed	NA	offspring	107
622	01201	00401	013017	00101	00101	00201	Mixed-breed	NA	offspring	107
623	01201	00401	013017	00101	00101	00201	Mixed-breed	NA	mother	108
624	01201	00401	013017	01801	00101	00802	Mixed-breed	NA	father	108
625	01801	00101	00802	00101	00101	00201	Mixed-breed	NA	offspring	108
626	01201	00401	013017	01201	00401	013017	Mixed-breed	NA	offspring	108
627	01201	00401	013017	01801	00101	00802	Mixed-breed	NA	offspring	108
628	01201	00401	013017	01201	00401	013017	Mixed-breed	NA	offspring	108
629	01801	00101	00802	00101	00101	00201	Mixed-breed	NA	offspring	108
630	01801	00101	00802	00101	00101	00201	Mixed-breed	NA	offspring	108
631	01201	00401	013017	00101	00101	00201	Mixed-breed	NA	offspring	108
632	01201	00401	013017	01201	00401	013017	Mixed-breed	NA	offspring	108
633	01201	00401	013017	01201	00401	013017	Mixed-breed	NA	mother	109
634	00101	00101	00201	01201	00401	013017	Mixed-breed	NA	father	109
635	00101	00101	00201	01201	00401	013017	Mixed-breed	NA	offspring	109
636	01201	00401	013017	01201	00401	013017	Mixed-breed	NA	offspring	109
637	01201	00401	013017	01201	00401	013017	Mixed-breed	NA	offspring	109
638	01201	00401	013017	01201	00401	013017	Mixed-breed	NA	offspring	109
639	00101	00101	00201	01201	00401	013017	Mixed-breed	NA	offspring	109
640	00101	00101	00201	01201	00401	013017	Mixed-breed	NA	offspring	109
641	00101	00101	00201	01201	00401	013017	Mixed-breed	NA	offspring	109
642	01201	00401	013017	01201	00401	013017	Mixed-breed	NA	mother	110
643	01801	00101	00802	01801	00101	00802	Mixed-breed	NA	father	110
644	01201	00401	013017	01801	00101	00802	Mixed-breed	NA	offspring	110
645	01201	00401	013017	01801	00101	00802	Mixed-breed	NA	offspring	110
646	01201	00401	013017	01801	00101	00802	Mixed-breed	NA	offspring	110
647	01201	00401	013017	01801	00101	00802	Mixed-breed	NA	offspring	110
648	01201	00401	013017	01801	00101	00802	Mixed-breed	NA	offspring	110
649	01201	00401	013017	01801	00101	00802	Mixed-breed	NA	offspring	110
650	01201	00401	013017	01801	00101	00802	Mixed-breed	NA	offspring	110
