# Supplementary material for: No evidence of prenatal diversifying selection at locus or supertype levels in the dog MHC class II loci
Source: Canine Genet Epidemiol. 2016 Nov 18;3:9. doi: 10.1186/s40575-016-0038-9 (PMC5116190; doi:10.1186/s40575-016-0038-9)
Supplement: Additional file 2: Figures S1 and S2. — Merging cost showing the amount of variance within clusters in Ward’s method. This information was used in deciding the number of supertype clusters in DLA-DRB1 (Figure S1) and DLA-DQB1 (Figure S2) loci. (ZIP 3 kb) [file 40575_2016_38_MOESM2_ESM.zip]

Archive with 2 entries (2 files):
- Supplement figS1 DRBMergingCost30Clusters.pdf
- Supplement figS2 DQB merging cost in Ward.pdf
