# Supplementary material for: No evidence of prenatal diversifying selection at locus or supertype levels in the dog MHC class II loci
Source: Canine Genet Epidemiol. 2016 Nov 18;3:9. doi: 10.1186/s40575-016-0038-9 (PMC5116190; doi:10.1186/s40575-016-0038-9)
Supplement: Additional file 3: Figures S3 and S4. — Supertype clustering trees for the canine DLA-DRB1 (Figure S3) and DLA-DQB1 (Figure S4) loci with allele names included. The supertype clusters are coloured differently. (ZIP 12 kb) [file 40575_2016_38_MOESM3_ESM.zip]

Archive with 2 entries (2 files):
- Supplement figS3 DRB Supertype tree.pdf
- Supplement figS4 DQB Supertype tree.pdf
