# Supplementary material for: No evidence of prenatal diversifying selection at locus or supertype levels in the dog MHC class II loci
Source: Canine Genet Epidemiol. 2016 Nov 18;3:9. doi: 10.1186/s40575-016-0038-9 (PMC5116190; doi:10.1186/s40575-016-0038-9)
Supplement: Additional file 4: Table S2. — Supertype classification allele data and all alleles in the dog family data. (XLSX 25 kb) [file 40575_2016_38_MOESM4_ESM.xlsx]

## Sheet: Alleles family data
Additional table 2. All DLA-DQA1, DLA-DRB1 and DLA-DQB1 alleles in the dog family data. The NCBI GenBank numbers for DLA-DRB1 and DLA-DQB1 are given on the next two sheets with supertype classification data.
DLA-DQA1	NCBI GenBank accession number		DLA-DRB1		DLA-DQB1	Other observations
00401	U44788		01201		00101
005011	U44787		00601		00201
00901	U44785		00201		01303
00101	U44786		00101		013017	duplicate: 01303/01701
00601	U44790		01301		00701
00301	Y07944		00103		02301
012011	AF343734		07601		02001
01001	AJ130870		02001		02002
00201	U75455		00901		008011
01801	AM182471		01501		00301
00402	AJ311099		01503		00501
			02301		00802
			07401		02201
			01502		05401
			10301		03501
			07801		03601
			09501		03603
			01801		01101
			09701		01901
			09401		01501
			04001		05701
			010011		05001
			03001		02304
			07001
			01102
			09801
			08001
			01101

## Sheet: Alleles supertype classes DRB1
Information about the alleles included in the supertype analysis of DLA-DRB1 locus: NCBI GenBank accession numbers (1.-4.), previous official allele name and new official allele name, supertype cluster and information whether the allele is included in the dog family data.
*Accession number 1.	Accession number 2.	Accession number 3.	Accession number 4.	Old official name	New official name	Cluster	In the dog family data
M57529	DQ056274	DQ056274		DRB1*00101	001:01	1	x
M57528	S76138	DQ056280		DRB1*00102	001:02	1
AM084382				DRB1*00103	001:03	1	x
JQ904800.1				DRB1*00104	001:04	1
JQ904801.1				DRB1*00105	001:05	1
				DRB1*00106	001:06	1
M57532	U47338			DRB1*00401	004:01	1
JQ904802.1				DRB1*00402	004:02	1
JQ904803.1				DRB1*00403	004:03	1
AF016910				DRB1*010011	010:01:1	1	x
U44778	AF130848			DRB1*01301	013:01	1	x
AJ311090				DRB1*01302	013:02	1
U58685				DRB1*02201	022:01	1
AF061039				DRB1*02701	027:01	1
AY009941				DRB1*03201	032:01	1
AF343740	AF516916	AF516923		DRB1*03202	032:02	1
AF343747				DRB1*04601	046:01	1
AJ311095				DRB1*05101	051:01	1
AY220507				DRB1*05701	057:01	1
AY220508				DRB1*05801	058:01	1
AY220510				DRB1*06101	061:01	1
AM076470				DRB1*06801	068:01	1
AM076471				DRB1*06901	069:01	1
FM246841	AY009508			DRB1*10001	100:01	1
FM246842				DRB1*10101	101:01	1
JQ904818.1				DRB1*10201	102:01	1
JQ904824.1				DRB1*10701	107:01	1
				DRB1*11601	116:01	1
M57537	DQ056280			DRB1*00201	002:01	2	x
U44777				DRB1*00202	002:02	2
AM076472				DRB1*00203	002:03	2
M57536	AF016912	AF516924	DQ056281	DRB1*01501	015:01	2	x
AJ003013				DRB1*01502	015:02	2	x
AJ003014				DRB1*01503	015:03	2	x
AJ311091	AF516922			DRB1*01504	015:04	2
JQ904810.1				DRB1*01505	015:05	2
JQ904811.1				DRB1*01506	015:06	2
AF016911				DRB1*03001	030:01	2	x
AF336108				DRB1*03101	031:01	2
AF343737				DRB1*033011	033:01:1	2
AM076483				DRB1*033012	033:01:2	2
AF343739				DRB1*03801	038:01	2
				DRB1*03802	038:02	2
AF343741				DRB1*04001	040:01	2	x
AF343742				DRB1*04101	041:01	2
AF343743				DRB1*04201	042:01	2
				DRB1*04202	042:02	2
AY009527				DRB1*04203	042:03	2
AF343744				DRB1*04301	043:01	2
JQ858490.1				DRB1*04302	043:02	2
AF343748				DRB1*04701	047:01	2
AJ316218	AY126655			DRB1*04901	049:01	2
AM408902	DQ056275			DRB1*04902	049:02	2
AJ311094				DRB1*05001	050:01	2
AJ311096				DRB1*05201	052:01	2
AJ316219				DRB1*05301	053:01	2
AY220511				DRB1*06201	062:01	2
EU528652.1				DRB1*06202	062:02	2
AF516918				DRB1*06301	063:01	2
AM076475				DRB1*07101	071:01	2
AM076480				DRB1*07601	076:01	2	x
AM076481				DRB1*07701	077:01	2
JN558730.1				DRB1*07702	077:02	2
AM182460				DRB1*07901	079:01	2
DQ528654				DRB1*08201	082:01	2
AM182464				DRB1*08401	084:01	2
EF036470				DRB1*08901	089:01	2
JQ904816.1				DRB1*08902	089:02	2
EU528638.1				DRB1*08903	089:03	2
EF036471				DRB1*090011	090:01:1	2
AY126663.1				DRB1*090012	090:01:2	2
AY009510				DRB1*09301	093:01	2
FM246833				DRB1*09501	095:01	2	x
FM246836	AY126665	S76138		DRB1*09701	097:01	2	x
JQ904817.1				DRB1*09702	097:02	2
JQ904821.1				DRB1*10501	105:01	2
JQ904822.1				DRB1*10502	105:02	2
JQ904823.1				DRB1*10601	106:01	2
JN558716.1				DRB1*10901	109:01	2
EU528653.1				DRB1*10902	109:02	2
				DRB1*11501	115:01	2
AJ003012				DRB1*00301	003:01	3
JN558742.1				DRB1*00302	003:02	3
AJ003017	AF098496			DRB1*00501	005:01	3
M57534	AY009508			DRB1*00601	006:01	3	x
JQ904804.1				DRB1*00602	006:02	3
JQ904804.1				DRB1*00603	006:03	3
M57533				DRB1*00701	007:01	3
M57531	DQ056277			DRB1*00901	009:01	3	x
JQ904806.1				DRB1*00902	009:02	3
JQ904807.1				DRB1*00903	009:03	3
U44779	U47338			DRB1*01401	014:01	3
AJ012454				DRB1*01601	016:01	3
U44781				DRB1*01801	018:01	3	x
JQ904813.1				DRB1*01802	018:02	3
AJ003016	AY126655			DRB1*02301	023:01	3	x
AM076473				DRB1*02302	023:02	3
AJ003018				DRB1*02401	024:01	3
AJ003019				DRB1*02501	025:01	3
AJ003020				DRB1*02601	026:01	3
AF061038	AF516916			DRB1*02801	028:01	3
AF336110				DRB1*03601	036:01	3
				DRB1*03602	036:02	3
AF343738				DRB1*03701	037:01	3
				DRB1*03702	037:02	3
AF343745				DRB1*04401	044:01	3
AF343746	AF098496			DRB1*04501	045:01	3
AY126654	AF516922			DRB1*04502	045:02	3
AJ311093				DRB1*04801	048:01	3
DQ056276				DRB1*04802	048:02	3
				DRB1*04803	048:03	3
AY126658				DRB1*05401	054:01	3
AY126656				DRB1*05601	056:01	3
				DRB1*05602	056:02	3
AM182461				DRB1*08001	080:01	3	x
JQ904815.1				DRB1*08002	080:02	3
AM182462				DRB1*08101	081:01	3
AM182466				DRB1*08601	086:01	3
AM408903				DRB1*09101	091:01	3
AY009518				DRB1*092011	092:01:1	3
JQ858489.1				DRB1*092012	092:01:2	3
				DRB1*092013	092:01:3	3
FM246838	DQ056277			DRB1*09401	094:01	3	x
FM246835				DRB1*09601	096:01	3
FM246837	DQ056279	DQ056274		DRB1*09801	098:01	3	x
FM246840	AY126661			DRB1*09901	099:01	3
JQ904819.1				DRB1*10301	103:01	3	x
JQ904820.1				DRB1*10401	104:01	3
DQ056273	DQ056275			DRB1*10801	108:01	3
JQ904825.1				DRB1*11001	110:01	3
				DRB1*11002	110:02	3
JQ904826.1				DRB1*11101	111:01	3
				DRB1*11201	112:01	3
AY009528				DRB1*11401	114:01	3
				DRB1*11701	117:01	3
				DRB1*11702	117:02	3
				DRB1*11801	118:01	3
				DRB1*12601	126:01	3
				DRB1*12701	127:01	3
FJ648559				DRB1*90101	901:01	3
FJ648560				DRB1*90102	901:02	3
FJ648561	AY126665			DRB1*90201	902:01	3
FJ648562	DQ056279			DRB1*90202	902:02	3
FJ648563				DRB1*90203	902:03	3
FJ648564	AY126657			DRB1*90204	902:04	3
JQ085961	AF016912			DRB1*90205	902:05	3
FJ648565	AY126661			DRB1*90301	903:01	3
M57535				DRB1*00801	008:01	4
AJ012456				DRB1*00802	008:02	4
JQ904805.1				DRB1*00803	008:03	4
X93573	AF130848			DRB1*01101	011:01	4	x
FM246834				DRB1*01102	011:02	4	x
EU528635.1				DRB1*01103	011:03	4
JQ904808.1				DRB1*01104	011:04	4
AJ003015				DRB1*01201	012:01	4	x
JQ904809.1				DRB1*01202	012:02	4
U44780				DRB1*01701	017:01	4
AJ311092				DRB1*01702	017:02	4
JN558757.1				DRB1*01703	017:03	4
JQ904812.1				DRB1*01704	017:04	4
U44782				DRB1*01901	019:01	4
U44783				DRB1*02101	021:01	4
AJ012455				DRB1*02901	029:01	4
AF336109				DRB1*03501	035:01	4
AM076476				DRB1*07201	072:01	4
AM076477				DRB1*07301	073:01	4
AM076478				DRB1*07401	074:01	4	x
AM182463				DRB1*08301	083:01	4
JQ904828.1				DRB1*11301	113:01	4
U58684				DRB1*02001	020:01	5	x
FM246839	AY126657			DRB1*02002	020:02	5
AY126662				DRB1*05501	055:01	5
AY220509				DRB1*05901	059:01	5
AF516919				DRB1*06401	064:01	5
				DRB1*06402	064:02	5
AF516917				DRB1*06501	065:01	5
AF516921				DRB1*06601	066:01	5
AF516925	AY126664			DRB1*06701	067:01	5
AY126665.1				DRB1*06702	067:02	5
AM076474				DRB1*07001	070:01	5	x
AM076479				DRB1*07501	075:01	5
AM076482				DRB1*07801	078:01	5	x
AM182465				DRB1*08501	085:01	5
AM182467				DRB1*08701	087:01	5
AM182468				DRB1*08801	088:01	5
				DRB1*11901	119:01	5
				DRB1*12001	120:01	5
				DRB1*12101	121:01	5
				DRB1*12201	122:01	5
				DRB1*12301	123:01	5
				DRB1*12401	124:01	5
				DRB1*12501	125:01	5
FJ648566.1				DRB1*90401	904:01	5
FJ648567.1				DRB1*90402	904:02	5
JQ085962.1				DRB1*90403	904:03	5
FJ648568.1				DRB1*90501	905:01	5
FJ648569.1				DRB1*90601	906:01	5
FJ648570.1				DRB1*90602	906:02	5
FJ648571.1				DRB1*907011	907:01:1	5
FJ648572.1				DRB1*907012	907:01:2	5
FJ648573.1				DRB1*90702	907:02	5
FJ648574.1				DRB1*90801	908:01	5
JQ085963.1				DRB1*90901	909:01	5
JQ085964.1				DRB1*91001	910:01	5
JQ085960.1				DRB1*91101	911:01	5
* Please contact Lorna Kennedy for information about missing GenBank Accession numbers

## Sheet: Alleles supertype classes DQB1
Information about the alleles included in the supertype analysis of DLA-DQB1 locus: NCBI GenBank accession numbers (1.-3.), official allele name, supertype cluster and information whether the allele is included in the dog family data.
*Accession number 1.	Accession number 2.	Accession number 3.	Official name	Cluster	In the dog family data	Other observations
			DQB1*90301	3
FJ648576.1			DQB1*90201	3
FJ648575.1			DQB1*90101	3
AF043492			DQB1*06701	2
			DQB1*06601	3
			DQB1*06501	7
			DQB1*06401	3
			DQB1*06301	4
			DQB1*06201	7
			DQB1*06102	5
			DQB1*06101	5
M90802			DQB1*06001	1
FN995993.1			DQB1*05901	3
JQ904838.1			DQB1*05801	3
JQ904837.1			DQB1*05701	3	x
AY126652.1			DQB1*05601	7
AM408907.1			DQB1*05501	7
JQ904836.1			DQB1*05402	6
AY126653.1			DQB1*05401	6	x
DQ499153.1			DQB1*05301	9
JQ904835.1			DQB1*05201	3
AM182475.1			DQB1*05101	3
			DQB1*05002	8
JQ904834.1			DQB1*05001	8	x
JQ904833.1			DQB1*04902	9
AF043156.1			DQB1*04901	9
			DQB1*04802	4
AM182472.1			DQB1*04801	4
AY220506.1			DQB1*04701	8
JQ904832.1			DQB1*04601	2
AY126649.1			DQB1*04401	3
JQ904845.1			DQB1*04301	3
AJ316225.2			DQB1*04201	6
KF980885.1			DQB1*04102	4
AJ316224.1			DQB1*04101	4
AJ316223.1			DQB1*04001	7
AJ316222.1			DQB1*03901	4
			DQB1*03803	4
AM408906.1			DQB1*03802	4
AJ316221.1			DQB1*03801	4
AF411192.1			DQB1*03701	2
JQ904844.1			DQB1*03603	2	x
			DQB1*03602	3
AJ311100.1			DQB1*03601	2	x
			DQB1*03502	5
AJ311107.1			DQB1*03501	5	x
			DQB1*03402	1
AJ311106.1			DQB1*03401	1
AJ311105.1			DQB1*03301	9
AJ311104.1			DQB1*03201	2
AF241529.1			DQB1*03101	3
AF241781.1			DQB1*03001	1
JQ858491.1			DQB1*02902	8
AJ311102.1			DQB1*02901	8
AF343730.1			DQB1*02801	5
AF113706.1			DQB1*02701	3
AF113704.1			DQB1*02601	9
AY009940.1			DQB1*02401	8
			DQB1*02304	4	x
FM246844.1			DQB1*02303	3
AJ311103.1			DQB1*02302	3
AF043153.1			DQB1*02301	3	x
			DQB1*02202	3
AF043155.1			DQB1*02201	3	x
AF043156			DQB1*02101	9
JQ904843.1			DQB1*02003	9
AF043164.1			DQB1*02002	9	x
AF043165.1			DQB1*02001	9	x
AF043154.1			DQB1*01901	8	x
AF043163.1			DQB1*01801	6
AF043162.1			DQB1*01701	8
AF043161.1			DQB1*01601	9
AF043160.1	AM182474.1		DQB1*01501	8	x
AF343732.1			DQB1*01401	7
JQ904842.1	AF043152.1		DQB1*01306	6
DQ415891.1			DQB1*01305	6
AJ311101.1			DQB1*01304	6
AJ630363.1			DQB1*01303	6	x
AF043159.1			DQB1*01302	6
AF043158.1			DQB1*01301	2
AY009942.1			DQB1*01201	5
AF016904			DQB1*01101	3	x
			DQB1*00805	2
JQ904841.1			DQB1*00804	3
EU605811.1			DQB1*00803	3
AF343731.1			DQB1*00802	2	x	wrong allele name in GenBank
AF336112.1			DQB1*008012	2
AF043167.1			DQB1*008011	2	x
			DQB1*00702	5
AF043149.1			DQB1*00701	5	x
			DQB1*00504	4
JQ904840.1			DQB1*00503	4
AF336111.1			DQB1*00502	4
AF043157.1			DQB1*00501	4	x
			DQB1*00402	4
AF043150.1			DQB1*00401	4
AF043151.1			DQB1*00301	3	x
JQ904839.1			DQB1*00202	3
NM_001014381.1	AF043148.1		DQB1*00201	2	x
AF043147.1	AF016905.1	M90802.1	DQB1*00101	1	x
* Please contact Lorna Kennedy for information about missing GenBank Accession numbers
