# Supplementary material for: No evidence of prenatal diversifying selection at locus or supertype levels in the dog MHC class II loci
Source: Canine Genet Epidemiol. 2016 Nov 18;3:9. doi: 10.1186/s40575-016-0038-9 (PMC5116190; doi:10.1186/s40575-016-0038-9)
Supplement: Additional file 5: Figures S5 and S6. — Biplots of the first two PCs in supertype clusters of DLA-DRB1 (Figure S5) and DLA-DQB1 loci (Figure S6). The biplots were done using the ggbiplot function in R. Ellipses show Normal contour lines with 68% probability for each cluster. (ZIP 20 kb) [file 40575_2016_38_MOESM5_ESM.zip]

Archive with 2 entries (2 files):
- Supplement figS5 PC1&PC2 DRB 5 clusters.pdf
- Supplement figS6 PC1 & PC2 9 clusters DQB.pdf
