# Supplementary material for: No evidence of prenatal diversifying selection at locus or supertype levels in the dog MHC class II loci
Source: Canine Genet Epidemiol. 2016 Nov 18;3:9. doi: 10.1186/s40575-016-0038-9 (PMC5116190; doi:10.1186/s40575-016-0038-9)
Supplement: Additional file 6: Table S3. — Result table for segregation of heterozygous and homozygous offspring in different mating cross types for the MHC loci, the three-locus haplotype and the MHC supertype levels, heterozygous mothers combined and the numbers of offspring that inherited maternal shared or paternal non-shared allele from their father. (XLSX 12 kb) [file 40575_2016_38_MOESM6_ESM.xlsx]

## Sheet: Taul1
Additional table 3. Result table for segregation of heterozygous and homozygous offspring in different mating cross types for the MHC loci, the three-locus haplotype and the MHC supertype levels, heterozygous mothers combined and the numbers of offspring that inherited maternal shared or paternal non-shared allele from their father.
Locus/level	Cross type	Observed homozygotes	Expected homozygotes	Observed heterozygotes	Expected heterozygotes	Chi2	Chi2 p-value	Number of puppies
DLA-DRB1	A1A2 x A1A3	60	56	164	168	0.380952	0.603198	224
DLA-DRB1	A1A1 x A1A2	11	11.5	12	11.5	0.0434783	1	23
DLA-DRB1	A1A2 x A1A1	7	9	11	9	0.888889	0.486757	18
DLA-DRB1	A1A2 x A1A2	17	14	11	14	1.28571	0.342329	28
DLA-DQA1	A1A2 x A1A3	31	24.75	68	74.25	2.10438	0.154423	99
DLA-DQA1	A1A1 x A1A2	35	34	33	34	0.0588235	0.903548	68
DLA-DQA1	A1A2 x A1A1	36	35	34	35	0.0571429	0.893053	70
DLA-DQA1	A1A2 x A1A2	39	38	37	38	0.0526316	0.903048	76
DLA-DQB1	A1A2 x A1A3	40	37.75	111	113.25	0.178808	0.697151	151
DLA-DQB1	A1A1 x A1A2	26	25.5	25	25.5	0.0196078	1	51
DLA-DQB1	A1A2 x A1A1	16	21.5	27	21.5	2.81395	0.127936	43
DLA-DQB1	A1A2 x A1A2	26	25	24	25	0.08	0.895552	50
3-locus haplotype	A1A2 x A1A3	57	54.25	160	162.75	0.185868	0.666378	217
3-locus haplotype	A1A1 x A1A2	6	8	10	8	1	0.317311	16
3-locus haplotype	A1A2 x A1A1	3	4.5	6	4.5	1	0.317311	9
3-locus haplotype	A1A2 x A1A2	11	8.5	6	8.5	1.47059	0.225253	17
DRB1 supertype	A1A2 x A1A3	25	26.25	80	78.75	0.0793651	0.806097	105
DRB1 supertype	A1A1 x A1A2	33	33.5	34	33.5	0.0149254	1	67
DRB1 supertype	A1A2 x A1A1	39	44	49	44	1.13636	0.33983	88
DRB1 supertype	A1A2 x A1A2	47	42	37	42	1.19048	0.328836	84
DQB1 supertype	A1A2 x A1A3	25	23	67	69	0.231884	0.715142	92
DQB1 supertype	A1A1 x A1A2	31	26.5	22	26.5	1.5283	0.270865	53
DQB1 supertype	A1A2 x A1A1	31	30.5	30	30.5	0.0163934	1	61
DQB1 supertype	A1A2 x A1A2	31	31.5	32	31.5	0.015873	1	63
DLA-DRB1	Heterozygous Mothers	84	79	186	191	0.447346	0.53923	270
DLA-DQA1	Heterozygous Mothers	106	97.75	139	147.25	1.15852	0.292354	245
DLA-DQB1	Heterozygous Mothers	82	84.25	162	159.75	0.0917792	0.788606	244
Locus/level	Cross type	Observed carriers of maternal allele	Expected carriers of maternal allele	Observed carriers of paternal allele	Expected carriers of paternal allele	Chi2	Chi2 p-value	Number of puppies
DLA-DRB1	A1AzxA1Ax	125	112	99	112	3.01786	0.0869565	224
DLA-DRB1	A1A1xA1Ax	11	11.5	12	11.5	0.0434783	1	23
DLA-DQA1	A1AzxA1Ax	56	49.5	43	49.5	1.70707	0.226887	99
DLA-DQA1	A1A1xA1Ax	35	34	33	34	0.0588235	0.904548	68
DLA-DQB1	A1AzxA1Ax	81	75.5	70	75.5	0.801325	0.397301	151
DLA-DQB1	A1A1xA1Ax	26	25.5	25	25.5	0.0196078	1	51
